# Supplementary material for: Colloidal Synthesis, Characterization, and Photoconductivity of Quasi-Layered CuCrS2 Nanosheets
Source: Nanomaterials (Basel). 2022 Nov 24;12(23):4164. doi: 10.3390/nano12234164 (PMC9736551; doi:10.3390/nano12234164)
Supplement: Supplementary file 1 [file nanomaterials-12-04164-s001.zip]

Archive with 1 entries (1 files):
- nanomaterials-2020311-supplementary.pdf
